# Supplementary material for: FIMOFs: Fiber-Integrated Metal–Organic Frameworks Through Electrospinning
Source: Polymers (Basel). 2025 Apr 19;17(8):1106. doi: 10.3390/polym17081106 (PMC12030668; doi:10.3390/polym17081106)
Supplement: Supplementary file 1 [file polymers-17-01106-s001.zip]

Archive with 1 entries (1 files):
- polymers-3494104-supplementary.pdf
